# Supplementary material for: Prevalence and Determinants of Self-Medication Practices among Cardiovascular Patients from Béja, North West Tunisia: A Community-Pharmacy-Based Survey
Source: Pharmacy (Basel). 2024 Apr 12;12(2):68. doi: 10.3390/pharmacy12020068 (PMC11054241; doi:10.3390/pharmacy12020068)
Supplement: Supplementary file 1 [file pharmacy-12-00068-s001.zip]

Archive with 1 entries (1 files):
- pharmacy-2903437-supplementary-1.pdf
